# Supplementary material for: Developing Eco-Friendly, High-Performance Soy Protein Plywood Adhesive via Core–Shell Hybridization and Borate Chemistry
Source: Materials (Basel). 2025 Mar 4;18(5):1144. doi: 10.3390/ma18051144 (PMC11902272; doi:10.3390/ma18051144)
Supplement: Supplementary file 1 [file materials-18-01144-s001.zip]

Archive with 1 entries (1 files):
- materials-3407728-supplementary.pdf
